# Supplementary material for: The Effect of Manufacture Process on Mechanical Properties and Burning Behavior of Epoxy-Based Hybrid Composites
Source: Materials (Basel). 2022 Jan 1;15(1):301. doi: 10.3390/ma15010301 (PMC8746176; doi:10.3390/ma15010301)
Supplement: Supplementary file 1 [file materials-15-00301-s001.zip]

Archive with 1 entries (1 files):
- materials-1477754-supplementary.pdf
